# Supplementary material for: A new genus of Strepsiptera, Rozenia gen. n. (Stylopidae), a parasite of bee genera Acamptopoeum and Calliopsis (Andrenidae, Panurginae, Calliopsini)
Source: Zookeys. 2014 Sep 23;(442):31–49. doi: 10.3897/zookeys.442.7747 (PMC4205495; doi:10.3897/zookeys.442.7747)
Supplement: XML Treatment for Rozenia [file zookeys.442.7747-treatment1.xml]

<!DOCTYPE tp:taxon-treatment
  PUBLIC "-//TaxonX//DTD Taxonomic Treatment Publishing DTD v0 20100105//EN" "tax-treatment-NSO.dtd">
<tp:taxon-treatment xmlns:tp="http://www.plazi.org/taxpub"><tp:treatment-meta><kwd-group><label>Taxon classification</label><kwd><named-content content-type="kingdom">Animalia</named-content></kwd><kwd><named-content content-type="order">Strepsiptera</named-content></kwd><kwd><named-content content-type="family">Stylopidae</named-content></kwd></kwd-group><mixed-citation publication-type="journal"><person-group><name><surname>Straka</surname><given-names>Jakub</given-names></name><name><surname>Jůzová</surname><given-names>Katerina</given-names></name><name><surname>Batelka</surname><given-names>Jan</given-names></name></person-group><article-title>A new genus of <tp:taxon-name><tp:taxon-name-part taxon-name-part-type="order">Strepsiptera</tp:taxon-name-part></tp:taxon-name>, <italic><tp:taxon-name><tp:taxon-name-part taxon-name-part-type="genus">Rozenia</tp:taxon-name-part></tp:taxon-name></italic> gen. n. (<tp:taxon-name><tp:taxon-name-part taxon-name-part-type="family">Stylopidae</tp:taxon-name-part></tp:taxon-name>), a parasite of bee genera <italic><tp:taxon-name><tp:taxon-name-part taxon-name-part-type="genus">Acamptopoeum</tp:taxon-name-part></tp:taxon-name></italic> and <italic><tp:taxon-name><tp:taxon-name-part taxon-name-part-type="genus">Calliopsis</tp:taxon-name-part></tp:taxon-name></italic> (<tp:taxon-name><tp:taxon-name-part taxon-name-part-type="family">Andrenidae</tp:taxon-name-part></tp:taxon-name>, <tp:taxon-name><tp:taxon-name-part taxon-name-part-type="subfamily">Panurginae</tp:taxon-name-part></tp:taxon-name>, <tp:taxon-name><tp:taxon-name-part taxon-name-part-type="tribe">Calliopsini</tp:taxon-name-part></tp:taxon-name>)</article-title><source>Zookeys</source><day>23</day><month>9</month><year>2014</year><volume>2014</volume><issue>442</issue><fpage>31</fpage><lpage>49</lpage><pub-id pub-id-type="doi">10.3897/zookeys.442.7747</pub-id></mixed-citation></tp:treatment-meta><tp:nomenclature><tp:taxon-name>
                        <tp:taxon-name-part taxon-name-part-type="genus">Rozenia</tp:taxon-name-part>
                        <object-id xmlns:xlink="http://www.w3.org/1999/xlink" content-type="zoobank" xlink:type="simple">http://zoobank.org/00957F90-4A0F-4ACB-AAB5-9CFF8B9A303A</object-id>
                    </tp:taxon-name><tp:taxon-status xmlns:xlink="http://www.w3.org/1999/xlink" xlink:type="simple">gen. n.</tp:taxon-status></tp:nomenclature><tp:treatment-sec sec-type="Type species"><title>Type species.</title><p><italic><tp:taxon-name><tp:taxon-name-part taxon-name-part-type="genus">Rozenia</tp:taxon-name-part> <tp:taxon-name-part taxon-name-part-type="species">calliopsidis</tp:taxon-name-part></tp:taxon-name></italic> sp. n.</p></tp:treatment-sec><tp:treatment-sec sec-type="Diagnosis"><title>Diagnosis.</title><p><bold>Female.</bold> <italic><tp:taxon-name><tp:taxon-name-part taxon-name-part-type="genus">Rozenia</tp:taxon-name-part></tp:taxon-name></italic> gen. n. differs from other genera of the family <tp:taxon-name><tp:taxon-name-part taxon-name-part-type="family">Stylopidae</tp:taxon-name-part></tp:taxon-name> in having only four abdominal segments. Similarly to the genus <italic><tp:taxon-name><tp:taxon-name-part taxon-name-part-type="genus">Crawfordia</tp:taxon-name-part></tp:taxon-name></italic> Pierce, 1908, canalis prolifer of <italic><tp:taxon-name><tp:taxon-name-part taxon-name-part-type="genus">Rozenia</tp:taxon-name-part></tp:taxon-name></italic> gen. n. is with a single median tuba prolifera present on segments II-IV of the abdominal part of female. However, tuba prolifera III of <italic><tp:taxon-name><tp:taxon-name-part taxon-name-part-type="genus">Rozenia</tp:taxon-name-part></tp:taxon-name></italic> gen. n. is positioned on the posterior half of abdominal segment IV, but in the middle of segment IV in <italic><tp:taxon-name><tp:taxon-name-part taxon-name-part-type="genus">Crawfordia</tp:taxon-name-part></tp:taxon-name></italic>, which possesses also rudimentary segment V. Abdomen of other genera of the family <tp:taxon-name><tp:taxon-name-part taxon-name-part-type="family">Stylopidae</tp:taxon-name-part></tp:taxon-name> is composed by higher number of segments.</p><!--PageBreak--><p><bold>Female puparium.</bold> Brood opening of the new genus is very wide, almost from side to side, about four times wider than intermandibular distance, or more in <italic><tp:taxon-name><tp:taxon-name-part taxon-name-part-type="genus">Rozenia</tp:taxon-name-part></tp:taxon-name></italic> gen. n. Brood opening is usually much narrower in other genera of the family <tp:taxon-name><tp:taxon-name-part taxon-name-part-type="family">Stylopidae</tp:taxon-name-part></tp:taxon-name>. Narrow head corners are produced laterally beyond prothorax; this feature causes head to be wider than distal part of prothorax and side of cephalothorax is not continuously diverging posteriorly. This character is developed in <italic><tp:taxon-name><tp:taxon-name-part taxon-name-part-type="genus">Eurystylops</tp:taxon-name-part></tp:taxon-name></italic> Bohart, 1943 and some species of the genus <italic><tp:taxon-name><tp:taxon-name-part taxon-name-part-type="genus">Crawfordia</tp:taxon-name-part></tp:taxon-name></italic>. Head corners are relatively long, but not as long as in <italic><tp:taxon-name><tp:taxon-name-part taxon-name-part-type="genus">Crawfordia</tp:taxon-name-part></tp:taxon-name></italic>, which possess head corners longer than half of cephalothorax. In <italic><tp:taxon-name><tp:taxon-name-part taxon-name-part-type="genus">Rozenia</tp:taxon-name-part></tp:taxon-name></italic> gen. n. head corners are as long as head dorsally, but <italic><tp:taxon-name><tp:taxon-name-part taxon-name-part-type="genus">Crawfordia</tp:taxon-name-part></tp:taxon-name></italic> has much longer head corners than head dorsally. Mandibles extending from the head contour in ventral view. In contrast to <italic><tp:taxon-name><tp:taxon-name-part taxon-name-part-type="genus">Crawfordia</tp:taxon-name-part></tp:taxon-name></italic>, intersegmental ridges are not developed in <italic><tp:taxon-name><tp:taxon-name-part taxon-name-part-type="genus">Rozenia</tp:taxon-name-part></tp:taxon-name></italic> gen. n.</p><p><bold>First instar.</bold> First instars of <italic><tp:taxon-name><tp:taxon-name-part taxon-name-part-type="genus">Rozenia</tp:taxon-name-part></tp:taxon-name></italic> gen. n. differ substantially from other genera by having setae of submedian row on thorax as well as on abdominal segments. Caudal setae are distinctly longer than body. Both these characters are unique among all <tp:taxon-name><tp:taxon-name-part taxon-name-part-type="order">Strepsiptera</tp:taxon-name-part></tp:taxon-name>. <italic><tp:taxon-name><tp:taxon-name-part taxon-name-part-type="genus">Rozenia</tp:taxon-name-part></tp:taxon-name></italic> gen. n. does not have spinulae on posterior margin of thoracic tergites as in <tp:taxon-name><tp:taxon-name-part taxon-name-part-type="family">Xenidae</tp:taxon-name-part></tp:taxon-name>, <tp:taxon-name><tp:taxon-name-part taxon-name-part-type="family">Halictophagidae</tp:taxon-name-part></tp:taxon-name>, or <tp:taxon-name><tp:taxon-name-part taxon-name-part-type="family">Elenchidae</tp:taxon-name-part></tp:taxon-name>. These spinulae are developed on posterior margin of thoracic tergites in all other genera of the family <tp:taxon-name><tp:taxon-name-part taxon-name-part-type="family">Stylopidae</tp:taxon-name-part></tp:taxon-name>. Ventral sublateral bristle is missing on sternum IX in <italic><tp:taxon-name><tp:taxon-name-part taxon-name-part-type="genus">Rozenia</tp:taxon-name-part></tp:taxon-name></italic> gen. n., but probably present in all other genera of <tp:taxon-name><tp:taxon-name-part taxon-name-part-type="order">Strepsiptera</tp:taxon-name-part></tp:taxon-name>. Posterior margin of labiomaxilary area continuous in <italic><tp:taxon-name><tp:taxon-name-part taxon-name-part-type="genus">Rozenia</tp:taxon-name-part></tp:taxon-name></italic> gen. n., but emarginated in <italic><tp:taxon-name><tp:taxon-name-part taxon-name-part-type="genus">Crawfordia</tp:taxon-name-part></tp:taxon-name></italic>, <italic><tp:taxon-name><tp:taxon-name-part taxon-name-part-type="genus">Halictoxenos</tp:taxon-name-part></tp:taxon-name></italic> and <italic><tp:taxon-name><tp:taxon-name-part taxon-name-part-type="genus">Stylops</tp:taxon-name-part></tp:taxon-name></italic> (and probably also in other <tp:taxon-name><tp:taxon-name-part taxon-name-part-type="family">Stylopidae</tp:taxon-name-part></tp:taxon-name>).</p></tp:treatment-sec><tp:treatment-sec sec-type="Description"><title>Description.</title><p><bold>Female.</bold> Canalis prolifer on abdominal segments I-IV, segment V absent. Single median tuba prolifera on segments II-IV, tuba prolifera on segment IV positioned in posterior half of segment.</p><p><bold>Female puparium.</bold> Head corners (on ventral side) extending posteriorly as far as head posterior margin on dorsal side; head corners distinct, narrow, forming a lamella on frontal part of cephalothorax, produced laterally beyond prothorax, this feature causes head to be wider than distal part of prothorax and side of cephalothorax is not continuously diverging posteriorly; head corners elevated ventrally over intermandibular part of head, but not over prothorax; brood opening wide, distinctly wider than distance between mandibles; mandibles variable in size, but at least the tip is extending from the head contour in ventral view. Intersegmental ridges not developed; anterior margin of mesothorax ill-defined, but transverse and does not extend forward; spiracles positioned distally above prominent spiracular corners, close to middle of cephalothorax. Prothorax ventrally pigmented, not lighter than head corners.</p><p><bold>Male.</bold> Unknown.</p><p><bold>First instar.</bold> Body rounded; thorax approx. half of entire body length (caudal setae not included); caudal setae distinctly longer than body length. Head strongly reduced ventrally; maxilla with single seta; mandibles and labrum overlapping outline of body; labium fused to maxillae forming labiomaxillary area, its posterior margin continuous, not emarginated.</p><p>Each segment of thorax bears at least two pairs of setae dorsally and laterally close to posterior margin, forming submedian and lateral rows of setae. Posterior margins <!--PageBreak-->of thoracic tergites smooth. Coxae broad, ovate; three coxal teeth at anterior part of each coxa, all divided into two to four tips; one coxal bristle divided at least into two tips; up to five cuticular outgrowths laterally from coxal teeth and one very short seta anteriorly from cuticular outgrowths; one very short seta at posterior part of coxa. Each trochanterofemur with femoral spur bifid at tip; up to six cuticular outgrowths and one short seta anteriorly and posteriorly on femur; each tibia with five tibial spurs and small projections at distal end of tibia. Tarsi of fore and mid legs enlarged and elongated; tarsi of hind legs rod-like and elongated. Sternal figs broad and smooth on surface (paired setae missing).</p><p>Abdomen with rows of setae similar to those present on thorax. Abdominal segment X extremely shortened and fused to segment IX; segment XI split into two parts and restricted to ventral base of caudal setae; segment XI with one particularly long caudal seta and short lateral caudal seta. Posterior margins of abdominal tergites smooth except laterally, spinulae not immersed; posterior margin of abdominal sternites with spinulae, spinulae not immersed; segment IX with only two spinulae, ventral sublateral bristle is missing.</p></tp:treatment-sec><tp:treatment-sec sec-type="Hosts"><title>Hosts.</title><p>Bees of the genera <italic><tp:taxon-name><tp:taxon-name-part taxon-name-part-type="genus">Acamptopoeum</tp:taxon-name-part></tp:taxon-name></italic> and <italic><tp:taxon-name><tp:taxon-name-part taxon-name-part-type="genus">Calliopsis</tp:taxon-name-part></tp:taxon-name></italic>.</p></tp:treatment-sec><tp:treatment-sec sec-type="Etymology"><title>Etymology.</title><p>Named in honor of the excellent bee expert, teacher of generations of bee students and a friendly and knowledgeable man, Jerome G. Rozen Jr. (American Museum of Natural History, New York, USA). J.G. Rozen Jr., collected most of the specimens of all three new species used for the descriptions.</p></tp:treatment-sec></tp:taxon-treatment>
