# Supplementary material for: A new genus of Strepsiptera, Rozenia gen. n. (Stylopidae), a parasite of bee genera Acamptopoeum and Calliopsis (Andrenidae, Panurginae, Calliopsini)
Source: Zookeys. 2014 Sep 23;(442):31–49. doi: 10.3897/zookeys.442.7747 (PMC4205495; doi:10.3897/zookeys.442.7747)
Supplement: XML Treatment for Rozenia calliopsidis [file zookeys.442.7747-treatment2.xml]

<!DOCTYPE tp:taxon-treatment
  PUBLIC "-//TaxonX//DTD Taxonomic Treatment Publishing DTD v0 20100105//EN" "tax-treatment-NSO.dtd">
<tp:taxon-treatment xmlns:tp="http://www.plazi.org/taxpub"><tp:treatment-meta><kwd-group><label>Taxon classification</label><kwd><named-content content-type="kingdom">Animalia</named-content></kwd><kwd><named-content content-type="order">Strepsiptera</named-content></kwd><kwd><named-content content-type="family">Stylopidae</named-content></kwd></kwd-group><mixed-citation publication-type="journal"><person-group><name><surname>Straka</surname><given-names>Jakub</given-names></name><name><surname>Jůzová</surname><given-names>Katerina</given-names></name><name><surname>Batelka</surname><given-names>Jan</given-names></name></person-group><article-title>A new genus of <tp:taxon-name><tp:taxon-name-part taxon-name-part-type="order">Strepsiptera</tp:taxon-name-part></tp:taxon-name>, <italic><tp:taxon-name><tp:taxon-name-part taxon-name-part-type="genus">Rozenia</tp:taxon-name-part></tp:taxon-name></italic> gen. n. (<tp:taxon-name><tp:taxon-name-part taxon-name-part-type="family">Stylopidae</tp:taxon-name-part></tp:taxon-name>), a parasite of bee genera <italic><tp:taxon-name><tp:taxon-name-part taxon-name-part-type="genus">Acamptopoeum</tp:taxon-name-part></tp:taxon-name></italic> and <italic><tp:taxon-name><tp:taxon-name-part taxon-name-part-type="genus">Calliopsis</tp:taxon-name-part></tp:taxon-name></italic> (<tp:taxon-name><tp:taxon-name-part taxon-name-part-type="family">Andrenidae</tp:taxon-name-part></tp:taxon-name>, <tp:taxon-name><tp:taxon-name-part taxon-name-part-type="subfamily">Panurginae</tp:taxon-name-part></tp:taxon-name>, <tp:taxon-name><tp:taxon-name-part taxon-name-part-type="tribe">Calliopsini</tp:taxon-name-part></tp:taxon-name>)</article-title><source>Zookeys</source><day>23</day><month>9</month><year>2014</year><volume>2014</volume><issue>442</issue><fpage>31</fpage><lpage>49</lpage><pub-id pub-id-type="doi">10.3897/zookeys.442.7747</pub-id></mixed-citation></tp:treatment-meta><tp:nomenclature><tp:taxon-name>
                        <tp:taxon-name-part taxon-name-part-type="genus">Rozenia</tp:taxon-name-part>
                        <tp:taxon-name-part taxon-name-part-type="species">calliopsidis</tp:taxon-name-part>
                        <object-id xmlns:xlink="http://www.w3.org/1999/xlink" content-type="zoobank" xlink:type="simple">http://zoobank.org/DABEEEE4-1BEF-4764-812D-054FDA6D8FD3</object-id>
                    </tp:taxon-name><tp:taxon-status xmlns:xlink="http://www.w3.org/1999/xlink" xlink:type="simple">sp. n.</tp:taxon-status><xref ref-type="fig" rid="F1">Figures 1</xref><xref ref-type="fig" rid="F2">, 3</xref><xref ref-type="fig" rid="F2">, 6</xref><xref ref-type="fig" rid="F2">, 9</xref><xref ref-type="fig" rid="F3">, 12</xref><xref ref-type="fig" rid="F3">, 14</xref><xref ref-type="fig" rid="F4">, 17</xref><xref ref-type="fig" rid="F4">, 19</xref><xref ref-type="fig" rid="F5">, 20</xref><xref ref-type="fig" rid="F5">, 22</xref></tp:nomenclature><tp:treatment-sec sec-type="Material examined"><title>Material examined.</title><p>Holotype female puparium, in a separate microvial on the same pin as host. Original label: “CHILE: R.M.: Chacabuco / Caleu, nr. Cerro del Robie / <named-content xmlns:xlink="http://www.w3.org/1999/xlink" content-type="dwc:verbatimCoordinates" xlink:type="simple">33°00'49"S, 70°58'59"W</named-content> / 30 Nov 2004, J. S. Ascher, / A. Y. Kawahara, C. Espina”. 1 FP, host: <tp:taxon-name><tp:taxon-name-part taxon-name-part-type="genus">Calliopsis</tp:taxon-name-part> (<tp:taxon-name-part taxon-name-part-type="subgenus">Liopoeum</tp:taxon-name-part>) <tp:taxon-name-part taxon-name-part-type="species">trifasciata</tp:taxon-name-part></tp:taxon-name> (Spinola, 1851), ♂, AMNH coll. (code: AMNH_BEE 00036534).</p><p>Paratypes: ARGENTINA: Salta prov.: Cafayete, 14.xi.1993, 1 FP, host: <tp:taxon-name><tp:taxon-name-part taxon-name-part-type="genus">Calliopsis</tp:taxon-name-part> (<tp:taxon-name-part taxon-name-part-type="subgenus">Liopoeum</tp:taxon-name-part>) <tp:taxon-name-part taxon-name-part-type="species">mendocina</tp:taxon-name-part></tp:taxon-name> (Jörgensen, 1912) ♀, JG and BL Rozen leg., AMNH coll. (AMNH_BEE 00036520), ditto, 1 FP (AMNH_BEE 00036521), ditto (AMNH_BEE 00036522); Catamarca prov.: El Desmonte, 7.xi.1989, 1 FP, host: <italic><tp:taxon-name><tp:taxon-name-part taxon-name-part-type="genus">Calliopsis</tp:taxon-name-part> <tp:taxon-name-part taxon-name-part-type="species">mendocina</tp:taxon-name-part></tp:taxon-name></italic> ♂, JG Rozen and A Roig-Alsina leg., AMNH coll. (AMNH_BEE 00036523), ditto 2 FPP (AMNH_BEE 00036524), San Fernando, 3.–6.xi.1989, 1 FP, host: <italic><tp:taxon-name><tp:taxon-name-part taxon-name-part-type="genus">Calliopsis</tp:taxon-name-part> <tp:taxon-name-part taxon-name-part-type="species">mendocina</tp:taxon-name-part></tp:taxon-name></italic> ♀, JG Rozen and A Roig-Alsina leg., AMNH coll. (AMNH_BEE 00036525), ditto, 5.xi.1991, 1 FP, host: <italic><tp:taxon-name><tp:taxon-name-part taxon-name-part-type="genus">Calliopsis</tp:taxon-name-part> <tp:taxon-name-part taxon-name-part-type="species">mendocina</tp:taxon-name-part></tp:taxon-name></italic> ♂, JG Rozen, LE Peña and A Ugarte leg., AMNH coll. (AMNH_BEE 00036529), ditto, 15.xi.1993, 1 FP, host: <italic><tp:taxon-name><tp:taxon-name-part taxon-name-part-type="genus">Calliopsis</tp:taxon-name-part> <tp:taxon-name-part taxon-name-part-type="species">mendocina</tp:taxon-name-part></tp:taxon-name></italic> ♂, JG and BL Rozen leg., AMNH coll. (AMNH_BEE 00036528), Tinogasta 35 km SE, 28.xi.1989, 1 FP, host: <italic><tp:taxon-name><tp:taxon-name-part taxon-name-part-type="genus">Calliopsis</tp:taxon-name-part> <tp:taxon-name-part taxon-name-part-type="species">mendocina</tp:taxon-name-part></tp:taxon-name></italic> ♂, JG Rozen and A Roig-Alsina leg., AMNH coll. (AMNH_BEE 00036526), Copacabana, 30.xi.1993, 1 FP, host: <italic><tp:taxon-name><tp:taxon-name-part taxon-name-part-type="genus">Calliopsis</tp:taxon-name-part> <tp:taxon-name-part taxon-name-part-type="species">mendocina</tp:taxon-name-part></tp:taxon-name></italic> ♂, JG Rozen leg., AMNH coll. (AMNH_BEE 00036527), Punta de Balasto 3–15 km WSW, 25.xi.1993, 1 FP, host: <italic><tp:taxon-name><tp:taxon-name-part taxon-name-part-type="genus">Calliopsis</tp:taxon-name-part> <tp:taxon-name-part taxon-name-part-type="species">mendocina</tp:taxon-name-part></tp:taxon-name></italic> ♀, JG Rozen leg., AMNH coll. (AMNH_BEE 00036530); Tucumán prov.: Amaichá del Valle, 6.iii.1990, 1 MP with pupa, host: <italic><tp:taxon-name><tp:taxon-name-part taxon-name-part-type="genus">Calliopsis</tp:taxon-name-part> <tp:taxon-name-part taxon-name-part-type="species">mendocina</tp:taxon-name-part></tp:taxon-name></italic> ♂, JG Rozen leg., AMNH coll. (AMNH_BEE 00036532); Rio Negro prov.: El Bolson, 17.ii.1960, 1 FP, &gt;50 L1, host: <italic><tp:taxon-name><tp:taxon-name-part taxon-name-part-type="genus">Calliopsis</tp:taxon-name-part> <tp:taxon-name-part taxon-name-part-type="species">trifasciata</tp:taxon-name-part></tp:taxon-name></italic> ♂, A Kovacs leg., AMNH coll. (AMNH_BEE 00036533); Neuquén prov.: Junín de los Andes, 21.–23.ii.2004, 2 FPP, host: <italic><tp:taxon-name><tp:taxon-name-part taxon-name-part-type="genus">Calliopsis</tp:taxon-name-part> <tp:taxon-name-part taxon-name-part-type="species">trifasciata</tp:taxon-name-part></tp:taxon-name></italic> ♀, J Straka leg. and det., JSPC coll.; CHILE: Apoquindo, Santiago, 1FP, host: <italic><tp:taxon-name><tp:taxon-name-part taxon-name-part-type="genus">Calliopsis</tp:taxon-name-part> <tp:taxon-name-part taxon-name-part-type="species">trifasciata</tp:taxon-name-part></tp:taxon-name></italic> ♂, date and collector not indicated, KUNHM coll. (SEMC1008235); Macul, SE Santiago, 5.xi.1974, 2 FPP, host: <italic><tp:taxon-name><tp:taxon-name-part taxon-name-part-type="genus">Calliopsis</tp:taxon-name-part> <tp:taxon-name-part taxon-name-part-type="species">trifasciata</tp:taxon-name-part></tp:taxon-name></italic> ♀, LE Peña leg., AMNH coll. (AMNH_BEE 00036536); Petorca prov.: Las Palmas tunnel, 18.x.1994, 2 FPP, host: <italic><tp:taxon-name><tp:taxon-name-part taxon-name-part-type="genus">Calliopsis</tp:taxon-name-part> <tp:taxon-name-part taxon-name-part-type="species">trifasciata</tp:taxon-name-part></tp:taxon-name></italic> ♂, JG Rozen, Quinter and JS Ascher leg., AMNH coll. (AMNH_BEE 00036535). Other material examined: Salta prov.: El Carmen, 27 km S Molinos, 1900 m, 6.x.1968, 1 EMP, host: <italic><tp:taxon-name><tp:taxon-name-part taxon-name-part-type="genus">Calliopsis</tp:taxon-name-part> <tp:taxon-name-part taxon-name-part-type="species">mendocina</tp:taxon-name-part></tp:taxon-name></italic> ♀, LE Peña leg., AMNH coll. (AMNH_BEE 00036519). If not indicated otherwise, bee hosts identified by JS Ascher.</p></tp:treatment-sec><tp:treatment-sec sec-type="Diagnosis"><title>Diagnosis.</title><p><bold>Female puparium.</bold> <italic><tp:taxon-name><tp:taxon-name-part taxon-name-part-type="genus">Rozenia</tp:taxon-name-part> <tp:taxon-name-part taxon-name-part-type="species">calliopsidis</tp:taxon-name-part></tp:taxon-name></italic> sp. n. differs from other species of the genus by a narrower head with large mandibles. Brood opening turned backwards laterally, very close to posterior margin of mandible and continued as cephalic ridge. In other species, the brood opening fluently transforms into cephalic ridge and forms an arcuate line. Spiracular corners of this species are weakly prominent, obtuse, not triangular. Whole cephalothorax is darker than in <italic><tp:taxon-name><tp:taxon-name-part taxon-name-part-type="genus">Rozenia</tp:taxon-name-part> <tp:taxon-name-part taxon-name-part-type="species">platicephala</tp:taxon-name-part></tp:taxon-name></italic> sp. n. and <italic><tp:taxon-name><tp:taxon-name-part taxon-name-part-type="genus">Rozenia</tp:taxon-name-part> <tp:taxon-name-part taxon-name-part-type="species">peruana</tp:taxon-name-part></tp:taxon-name></italic> sp. n.</p><fig id="F1" position="float" orientation="portrait"><label>Figures 1–2.</label><caption><p>Female puparium, cephalothorax, with canalis prolifer of female, ventral view. <bold>1</bold> <italic><tp:taxon-name><tp:taxon-name-part taxon-name-part-type="genus">Rozenia</tp:taxon-name-part> <tp:taxon-name-part taxon-name-part-type="species">calliopsidis</tp:taxon-name-part></tp:taxon-name></italic> sp. n. <bold>2</bold> <italic><tp:taxon-name><tp:taxon-name-part taxon-name-part-type="genus">Rozenia</tp:taxon-name-part> <tp:taxon-name-part taxon-name-part-type="species">platicephala</tp:taxon-name-part></tp:taxon-name></italic> sp. n.</p></caption><graphic xmlns:xlink="http://www.w3.org/1999/xlink" xlink:href="zookeys-442-031-g001.jpg" position="float" orientation="portrait" xlink:type="simple" id="oo_32047.jpg"/></fig><fig id="F2" position="float" orientation="portrait"><label>Figures 3–11.</label><caption><p>Female puparium, cephalothorax. <bold>3, 6, 9</bold> <italic><tp:taxon-name><tp:taxon-name-part taxon-name-part-type="genus">Rozenia</tp:taxon-name-part> <tp:taxon-name-part taxon-name-part-type="species">calliopsidis</tp:taxon-name-part></tp:taxon-name></italic> sp. n., ventral and dorsal view <bold>4, 7, 10</bold> <italic><tp:taxon-name><tp:taxon-name-part taxon-name-part-type="genus">Rozenia</tp:taxon-name-part> <tp:taxon-name-part taxon-name-part-type="species">peruana</tp:taxon-name-part></tp:taxon-name></italic> sp. n., ventral and dorsal view <bold>5, 8, 11</bold> <italic><tp:taxon-name><tp:taxon-name-part taxon-name-part-type="genus">Rozenia</tp:taxon-name-part> <tp:taxon-name-part taxon-name-part-type="species">platicephala</tp:taxon-name-part></tp:taxon-name></italic> sp. n., ventral and dorsal view.</p></caption><graphic xmlns:xlink="http://www.w3.org/1999/xlink" xlink:href="zookeys-442-031-g002.jpg" position="float" orientation="portrait" xlink:type="simple" id="oo_32048.jpg"/></fig><p><bold>First instar.</bold> Shape of body narrower than in <italic><tp:taxon-name><tp:taxon-name-part taxon-name-part-type="genus">Rozenia</tp:taxon-name-part> <tp:taxon-name-part taxon-name-part-type="species">platicephala</tp:taxon-name-part></tp:taxon-name></italic> sp. n. Ratio of body length and width is on average 2.3. Ratio of body length and length of caudal setae is 0.74–0.96. Caudal setae are shorter than in <italic><tp:taxon-name><tp:taxon-name-part taxon-name-part-type="genus">Rozenia</tp:taxon-name-part> <tp:taxon-name-part taxon-name-part-type="species">platicephala</tp:taxon-name-part></tp:taxon-name></italic> sp. n.</p><p>Head dorsally with seven pairs of setae compared to six and usually shorter in <italic><tp:taxon-name><tp:taxon-name-part taxon-name-part-type="genus">Rozenia</tp:taxon-name-part> <tp:taxon-name-part taxon-name-part-type="species">platicephala</tp:taxon-name-part></tp:taxon-name></italic> sp. n. Labrum is not emarginated in the middle in contrary to <italic><tp:taxon-name><tp:taxon-name-part taxon-name-part-type="genus">Rozenia</tp:taxon-name-part> <tp:taxon-name-part taxon-name-part-type="species">platicephala</tp:taxon-name-part></tp:taxon-name></italic> sp. n. Labiomaxillary area more rounded than in <italic><tp:taxon-name><tp:taxon-name-part taxon-name-part-type="genus">Rozenia</tp:taxon-name-part> <tp:taxon-name-part taxon-name-part-type="species">platicephala</tp:taxon-name-part></tp:taxon-name></italic> sp. n., acute posteriorly.</p><p>Each segment of thorax bears only two pairs of setae dorsally and laterally, forming submedian and lateral row of setae, both rows continue on abdomen, interstitial and supralateral rows of setae missing. Posterior margin of abdominal tergites with more spinulae laterally than in <italic><tp:taxon-name><tp:taxon-name-part taxon-name-part-type="genus">Rozenia</tp:taxon-name-part> <tp:taxon-name-part taxon-name-part-type="species">platicephala</tp:taxon-name-part></tp:taxon-name></italic> sp. n. These spinulae are visible in dorsal view.</p><p>Sternal figs are broad and smooth on surface, posterior margin with fringe of long spinulae in contrast to smooth margins of <italic><tp:taxon-name><tp:taxon-name-part taxon-name-part-type="genus">Rozenia</tp:taxon-name-part> <tp:taxon-name-part taxon-name-part-type="species">platicephala</tp:taxon-name-part></tp:taxon-name></italic> sp. n. Precoxal pleural membrane of prothorax covered with transverse row of microtrichiae and precoxal pleural membrane of meso and metathorax with two cuticular processes laterally and medially.</p><p>Coxal teeth are usually divided into three to five tips; coxal bristle is divided into four or five tips on foreleg and into two tips on middle and hind legs; this bifurcation is more extensive in comparison to <italic><tp:taxon-name><tp:taxon-name-part taxon-name-part-type="genus">Rozenia</tp:taxon-name-part> <tp:taxon-name-part taxon-name-part-type="species">platicephala</tp:taxon-name-part></tp:taxon-name></italic> sp. n. Coxa and trochanterofemur with more cuticular outgrowths in comparison to <italic><tp:taxon-name><tp:taxon-name-part taxon-name-part-type="genus">Rozenia</tp:taxon-name-part> <tp:taxon-name-part taxon-name-part-type="species">platicephala</tp:taxon-name-part></tp:taxon-name></italic> sp. n.</p><fig id="F3" position="float" orientation="portrait"><label>Figures 12–15.</label><caption><p>First instars, dorsal and ventral view. <bold>12, 14</bold> <italic><tp:taxon-name><tp:taxon-name-part taxon-name-part-type="genus">Rozenia</tp:taxon-name-part> <tp:taxon-name-part taxon-name-part-type="species">calliopsidis</tp:taxon-name-part></tp:taxon-name></italic> sp. n. <bold>13, 15</bold> <italic><tp:taxon-name><tp:taxon-name-part taxon-name-part-type="genus">Rozenia</tp:taxon-name-part> <tp:taxon-name-part taxon-name-part-type="species">platicephala</tp:taxon-name-part></tp:taxon-name></italic> sp. n.</p></caption><graphic xmlns:xlink="http://www.w3.org/1999/xlink" xlink:href="zookeys-442-031-g003.jpg" position="float" orientation="portrait" xlink:type="simple" id="oo_32049.jpg"/></fig><fig id="F4" position="float" orientation="portrait"><label>Figures 16–19.</label><caption><p>First instars, ventral view to head and dorsal view of total body. <bold>16, 18</bold> <italic><tp:taxon-name><tp:taxon-name-part taxon-name-part-type="genus">Rozenia</tp:taxon-name-part> <tp:taxon-name-part taxon-name-part-type="species">platicephala</tp:taxon-name-part></tp:taxon-name></italic> sp. n. <bold>17, 19</bold> <italic><tp:taxon-name><tp:taxon-name-part taxon-name-part-type="genus">Rozenia</tp:taxon-name-part> <tp:taxon-name-part taxon-name-part-type="species">calliopsidis</tp:taxon-name-part></tp:taxon-name></italic> sp. n.</p></caption><graphic xmlns:xlink="http://www.w3.org/1999/xlink" xlink:href="zookeys-442-031-g004.jpg" position="float" orientation="portrait" xlink:type="simple" id="oo_32050.jpg"/></fig></tp:treatment-sec><tp:treatment-sec sec-type="Description"><title>Description.</title><p><bold>Female.</bold> Canalis prolifer on abdominal segment I–IV. Tuba prolifera on segment IV positioned in posterior half of segment.</p><p><bold>Female puparium.</bold> Cephalothorax slightly wider than long, approx. 0.7 mm long and approx. 0.8 mm wide between spiracular corners. Head wide, approx. 0.5 mm; mandible large, projecting from head contour, intermandibular distance 0.16–0.17 mm, mandibles approx. two mandibular diameters apart or less; labral apex between mandibles straight; oral ridge well developed; labral area very short; maxilla indistinct, but maxillary area with weak transverse elevation; brood opening wide, nearly from side to side, slightly sinuous, produced forward medially; head corners narrow, laterally turned posteriorly; posterolateral margin of head corner with weak apodeme; cephalic ridge well developed. Thorax without intersegmental ridges; pro-, meso- and metathorax largely fused ventrally as well as dorsally, segments seem to be subequal in length; thoracic stigma not developed; metathoracic ridge distinct, touching cintum and going up spiracle. Spiracular corners weakly prominent, obtuse; spiracula positioned anteriorly to spiracular corners, turned laterally; basal band distinct, arcuate, projecting forward, but anterior end not sharply delimited. Cephalothorax distinctly and uniformly light pigmented, only metathorax pale and translucent ventrally.</p><p><bold>First instar.</bold> Total length (without caudal setae) 0.160–0.180 mm (n=6) on average; length of caudal setae up to 0.221 mm; ratio of body length and length of caudal seta 0.74–0.96. Ratio of body length and width approx. 2.2–2.3.</p><p>Head: Head dorsally with seven pairs of setae; ventrally strongly reduced, with setae on maxillae; mandibles and labrum overlapping outline of body; labrum not emarginated; labiomaxillary area occupying majority of ventral part of head, rounded, acute posteriorly.</p><p>Thorax: Each segment of thorax bears two pairs of setae dorsally and laterally close to posterior margin, forming submedian and lateral rows of setae (Figure <xref ref-type="fig" rid="F5">20</xref>). Posterior margins of thoracic tergites smooth. Coxae broad and ovate; three coxal teeth at anterior part of each coxa, all variably divided into two to four tips; coxal bristle variably divided into four or five tips on fore leg and extensively bifid on mid and hind legs; single cuticular outgrowth positioned medially from coxal bristle; five cuticular outgrowths laterally from coxal teeth and one very short seta above cuticular outgrowths; one very short seta at the posterior part of coxa. Each trochanterofemur with spur bifid at tip, five to six cuticular outgrowths and one short seta anteriorly and posteriorly on femur. Each tibia with five tibial spurs and short projections at distal end of tibiae. Tarsi of fore and mid legs enlarged and elongated, tarsus of hind leg rod-like and elongated. Sternal figs broad and smooth on surface and with fringe of long spinulae at its posterior margin. Precoxal pleural membrane with transverse row of microtrichia on prothorax and with two processes laterally and medially on mesothorax and metathorax.</p><fig id="F5" position="float" orientation="portrait"><label>Figures 20–23.</label><caption><p>Diagram of first instar chaetotaxy. <bold>20, 22</bold> <italic><tp:taxon-name><tp:taxon-name-part taxon-name-part-type="genus">Rozenia</tp:taxon-name-part> <tp:taxon-name-part taxon-name-part-type="species">calliopsidis</tp:taxon-name-part></tp:taxon-name></italic> sp. n., thoracic and abdominal tergites; <bold>21, 23</bold> <italic><tp:taxon-name><tp:taxon-name-part taxon-name-part-type="genus">Rozenia</tp:taxon-name-part> <tp:taxon-name-part taxon-name-part-type="species">platicephala</tp:taxon-name-part></tp:taxon-name></italic> sp. n., thoracic and abdominal tergites; a-submedian row of setae, b-interstitial row of setae, c-supralateral row of setae, d-lateral row of setae; point-stable presence of seta; circle-seta with unstable presence; large point-caudal seta.</p></caption><graphic xmlns:xlink="http://www.w3.org/1999/xlink" xlink:href="zookeys-442-031-g005.jpg" position="float" orientation="portrait" xlink:type="simple" id="oo_32051.jpg"/></fig><p>Abdomen: Abdomen with rows of setae dorsally and laterally similar to those present on thorax (Figure <xref ref-type="fig" rid="F5">22</xref>); submedian row of setae from abdominal tergite I to tergite VIII; lateral row of setae up to tergite IX. Abdominal segment X extremely shortened and fused to segment IX; segment XI split in two parts and restricted on ventral base of caudal setae; segment XI with one particularly long caudal seta and short lateral caudal seta. Posterior margin of abdominal tergites smooth except for a few spinulae (up to six) laterally, few setae present laterally as well as mesally from lateral row of setae; posterior margin of sternites with spinulae, segment IX with only two long spinulae, which extend body outline; no spinulae immersed.</p></tp:treatment-sec><tp:treatment-sec sec-type="Etymology"><title>Etymology.</title><p>Name derived from the generic name of the host bee.</p></tp:treatment-sec><tp:treatment-sec sec-type="Distribution"><title>Distribution.</title><p>Argentina and Chile.</p></tp:treatment-sec></tp:taxon-treatment>
