# Supplementary material for: A new genus of Strepsiptera, Rozenia gen. n. (Stylopidae), a parasite of bee genera Acamptopoeum and Calliopsis (Andrenidae, Panurginae, Calliopsini)
Source: Zookeys. 2014 Sep 23;(442):31–49. doi: 10.3897/zookeys.442.7747 (PMC4205495; doi:10.3897/zookeys.442.7747)
Supplement: XML Treatment for Rozenia peruana [file zookeys.442.7747-treatment3.xml]

<!DOCTYPE tp:taxon-treatment
  PUBLIC "-//TaxonX//DTD Taxonomic Treatment Publishing DTD v0 20100105//EN" "tax-treatment-NSO.dtd">
<tp:taxon-treatment xmlns:tp="http://www.plazi.org/taxpub"><tp:treatment-meta><kwd-group><label>Taxon classification</label><kwd><named-content content-type="kingdom">Animalia</named-content></kwd><kwd><named-content content-type="order">Strepsiptera</named-content></kwd><kwd><named-content content-type="family">Stylopidae</named-content></kwd></kwd-group><mixed-citation publication-type="journal"><person-group><name><surname>Straka</surname><given-names>Jakub</given-names></name><name><surname>Jůzová</surname><given-names>Katerina</given-names></name><name><surname>Batelka</surname><given-names>Jan</given-names></name></person-group><article-title>A new genus of <tp:taxon-name><tp:taxon-name-part taxon-name-part-type="order">Strepsiptera</tp:taxon-name-part></tp:taxon-name>, <italic><tp:taxon-name><tp:taxon-name-part taxon-name-part-type="genus">Rozenia</tp:taxon-name-part></tp:taxon-name></italic> gen. n. (<tp:taxon-name><tp:taxon-name-part taxon-name-part-type="family">Stylopidae</tp:taxon-name-part></tp:taxon-name>), a parasite of bee genera <italic><tp:taxon-name><tp:taxon-name-part taxon-name-part-type="genus">Acamptopoeum</tp:taxon-name-part></tp:taxon-name></italic> and <italic><tp:taxon-name><tp:taxon-name-part taxon-name-part-type="genus">Calliopsis</tp:taxon-name-part></tp:taxon-name></italic> (<tp:taxon-name><tp:taxon-name-part taxon-name-part-type="family">Andrenidae</tp:taxon-name-part></tp:taxon-name>, <tp:taxon-name><tp:taxon-name-part taxon-name-part-type="subfamily">Panurginae</tp:taxon-name-part></tp:taxon-name>, <tp:taxon-name><tp:taxon-name-part taxon-name-part-type="tribe">Calliopsini</tp:taxon-name-part></tp:taxon-name>)</article-title><source>Zookeys</source><day>23</day><month>9</month><year>2014</year><volume>2014</volume><issue>442</issue><fpage>31</fpage><lpage>49</lpage><pub-id pub-id-type="doi">10.3897/zookeys.442.7747</pub-id></mixed-citation></tp:treatment-meta><tp:nomenclature><tp:taxon-name>
                        <tp:taxon-name-part taxon-name-part-type="genus">Rozenia</tp:taxon-name-part>
                        <tp:taxon-name-part taxon-name-part-type="species">peruana</tp:taxon-name-part>
                        <object-id xmlns:xlink="http://www.w3.org/1999/xlink" content-type="zoobank" xlink:type="simple">http://zoobank.org/84BFDD49-A710-48F1-A304-A4CA92138DCC</object-id>
                    </tp:taxon-name><tp:taxon-status xmlns:xlink="http://www.w3.org/1999/xlink" xlink:type="simple">sp. n.</tp:taxon-status><xref ref-type="fig" rid="F2">Figures 4</xref><xref ref-type="fig" rid="F2">, 7</xref><xref ref-type="fig" rid="F2">, 10</xref></tp:nomenclature><tp:treatment-sec sec-type="Material examined"><title>Material examined.</title><p>Holotype female puparium, in a separate microvial on same pin as host. Original label: “PERU: Lima dept. / Ricardo Palma, V-9-96 / J. G. Rozen, A. Ugarte”. 1 FP, host: <italic><tp:taxon-name><tp:taxon-name-part taxon-name-part-type="genus">Acamptopoeum</tp:taxon-name-part> <tp:taxon-name-part taxon-name-part-type="species">vagans</tp:taxon-name-part></tp:taxon-name></italic> (Cockerell, 1926), ♀, JS Ascher det., AMNH coll. (code: AMNH_BEE 00026923).</p></tp:treatment-sec><tp:treatment-sec sec-type="Diferential diagnosis"><title>Diferential diagnosis.</title><p><bold>Female puparium.</bold> Cephalothorax of <italic><tp:taxon-name><tp:taxon-name-part taxon-name-part-type="genus">Rozenia</tp:taxon-name-part> <tp:taxon-name-part taxon-name-part-type="species">peruana</tp:taxon-name-part></tp:taxon-name></italic> sp. n. strongly diverging posteriorly behind head (Figure <xref ref-type="fig" rid="F2">10</xref>). Among all the species of the genus <italic><tp:taxon-name><tp:taxon-name-part taxon-name-part-type="genus">Rozenia</tp:taxon-name-part> <tp:taxon-name-part taxon-name-part-type="species">peruana</tp:taxon-name-part></tp:taxon-name></italic> sp. n. has the smallest mandibles that, as in other species, project from the head contour. A very specific character is the shape of prothorax in dorsal view. Prothorax produced forward on lateral sides to the head margin, thus posterior head margin is sinuous (Figure <xref ref-type="fig" rid="F2">10</xref>). Prothorax is dorsally pigmented as in <italic><tp:taxon-name><tp:taxon-name-part taxon-name-part-type="genus">Rozenia</tp:taxon-name-part> <tp:taxon-name-part taxon-name-part-type="species">platicephala</tp:taxon-name-part></tp:taxon-name></italic> sp. n.</p></tp:treatment-sec><tp:treatment-sec sec-type="Description"><title>Description.</title><p><bold>Female.</bold> Canalis prolifer on abdominal segment I–IV, with three large tuba prolifera on segments II-IV, tuba prolifera on segment I distinct, but very small and possibly not functional.</p><p><bold>Female puparium.</bold> Cephalothorax slightly wider than long, approx. 0.7 mm long and approx. 0.9 mm wide between spiracular corners. Head wide, approx. 0.6 mm; mandible small, projecting from head contour, intermandibular distance 0.16 mm, mandibles nearly three mandibular diameters apart; labral apex between mandibles slightly arcuate; oral ridge well-developed; epipharinx weakly divided from very short labral area; maxilla indistinct; brood opening wide, nearly from side to side, arcuate; <!--PageBreak--><!--PageBreak-->head corners narrow, directed posterolaterally; posterolateral margin of head corner with distinct apodeme; cephalic ridge weak. Thorax without intersegmental ridges; pro-, meso- and metathorax largely fused ventrally, segments seem to be subequal in length; prothorax dorsally slightly shorter than half length of fused meso- and metathorax, prothorax strongly produced forward laterally; metathorax as well as mesothorax laterally with remnant of stigmata; metathoracic ridge ill-defined, but distinct, touching cintum and going anterolaterally to spiracle. Spiracular corners prominent, triangular, well-developed; spiracle positioned anterior to spiracular corners, turned laterally; basal band arcuate, projecting forward, but ill-defined. All cephalothorax pale, head, prothorax dorsally, sides of thorax and spiracular corner light pigmented; rest of cephalothorax pale and translucent.</p></tp:treatment-sec><tp:treatment-sec sec-type="Etymology"><title>Etymology.</title><p>Name derived from the country, where the holotype was collected.</p></tp:treatment-sec><tp:treatment-sec sec-type="Distribution"><title>Distribution.</title><p>Peru.</p></tp:treatment-sec><tp:treatment-sec><!--Section generated to contain objects referenced in tp:taxon-treatment.--><fig id="F2" position="float" orientation="portrait"><label>Figures 3–11.</label><caption><p>Female puparium, cephalothorax. <bold>3, 6, 9</bold> <italic><tp:taxon-name><tp:taxon-name-part taxon-name-part-type="genus">Rozenia</tp:taxon-name-part> <tp:taxon-name-part taxon-name-part-type="species">calliopsidis</tp:taxon-name-part></tp:taxon-name></italic> sp. n., ventral and dorsal view <bold>4, 7, 10</bold> <italic><tp:taxon-name><tp:taxon-name-part taxon-name-part-type="genus">Rozenia</tp:taxon-name-part> <tp:taxon-name-part taxon-name-part-type="species">peruana</tp:taxon-name-part></tp:taxon-name></italic> sp. n., ventral and dorsal view <bold>5, 8, 11</bold> <italic><tp:taxon-name><tp:taxon-name-part taxon-name-part-type="genus">Rozenia</tp:taxon-name-part> <tp:taxon-name-part taxon-name-part-type="species">platicephala</tp:taxon-name-part></tp:taxon-name></italic> sp. n., ventral and dorsal view.</p></caption><graphic xmlns:xlink="http://www.w3.org/1999/xlink" xlink:href="zookeys-442-031-g002.jpg" position="float" orientation="portrait" xlink:type="simple" id="oo_32048.jpg"/></fig></tp:treatment-sec></tp:taxon-treatment>
