# Supplementary material for: A new genus of Strepsiptera, Rozenia gen. n. (Stylopidae), a parasite of bee genera Acamptopoeum and Calliopsis (Andrenidae, Panurginae, Calliopsini)
Source: Zookeys. 2014 Sep 23;(442):31–49. doi: 10.3897/zookeys.442.7747 (PMC4205495; doi:10.3897/zookeys.442.7747)
Supplement: XML Treatment for Rozenia platicephala [file zookeys.442.7747-treatment4.xml]

<!DOCTYPE tp:taxon-treatment
  PUBLIC "-//TaxonX//DTD Taxonomic Treatment Publishing DTD v0 20100105//EN" "tax-treatment-NSO.dtd">
<tp:taxon-treatment xmlns:tp="http://www.plazi.org/taxpub"><tp:treatment-meta><kwd-group><label>Taxon classification</label><kwd><named-content content-type="kingdom">Animalia</named-content></kwd><kwd><named-content content-type="order">Strepsiptera</named-content></kwd><kwd><named-content content-type="family">Stylopidae</named-content></kwd></kwd-group><mixed-citation publication-type="journal"><person-group><name><surname>Straka</surname><given-names>Jakub</given-names></name><name><surname>Jůzová</surname><given-names>Katerina</given-names></name><name><surname>Batelka</surname><given-names>Jan</given-names></name></person-group><article-title>A new genus of <tp:taxon-name><tp:taxon-name-part taxon-name-part-type="order">Strepsiptera</tp:taxon-name-part></tp:taxon-name>, <italic><tp:taxon-name><tp:taxon-name-part taxon-name-part-type="genus">Rozenia</tp:taxon-name-part></tp:taxon-name></italic> gen. n. (<tp:taxon-name><tp:taxon-name-part taxon-name-part-type="family">Stylopidae</tp:taxon-name-part></tp:taxon-name>), a parasite of bee genera <italic><tp:taxon-name><tp:taxon-name-part taxon-name-part-type="genus">Acamptopoeum</tp:taxon-name-part></tp:taxon-name></italic> and <italic><tp:taxon-name><tp:taxon-name-part taxon-name-part-type="genus">Calliopsis</tp:taxon-name-part></tp:taxon-name></italic> (<tp:taxon-name><tp:taxon-name-part taxon-name-part-type="family">Andrenidae</tp:taxon-name-part></tp:taxon-name>, <tp:taxon-name><tp:taxon-name-part taxon-name-part-type="subfamily">Panurginae</tp:taxon-name-part></tp:taxon-name>, <tp:taxon-name><tp:taxon-name-part taxon-name-part-type="tribe">Calliopsini</tp:taxon-name-part></tp:taxon-name>)</article-title><source>Zookeys</source><day>23</day><month>9</month><year>2014</year><volume>2014</volume><issue>442</issue><fpage>31</fpage><lpage>49</lpage><pub-id pub-id-type="doi">10.3897/zookeys.442.7747</pub-id></mixed-citation></tp:treatment-meta><tp:nomenclature><tp:taxon-name>
                        <tp:taxon-name-part taxon-name-part-type="genus">Rozenia</tp:taxon-name-part>
                        <tp:taxon-name-part taxon-name-part-type="species">platicephala</tp:taxon-name-part>
                        <object-id xmlns:xlink="http://www.w3.org/1999/xlink" content-type="zoobank" xlink:type="simple">http://zoobank.org/45297119-B4EB-407D-85A1-730D9A514903</object-id>
                    </tp:taxon-name><tp:taxon-status xmlns:xlink="http://www.w3.org/1999/xlink" xlink:type="simple">sp. n.</tp:taxon-status><xref ref-type="fig" rid="F1">Figures 2</xref><xref ref-type="fig" rid="F2">, 5</xref><xref ref-type="fig" rid="F2">, 8</xref><xref ref-type="fig" rid="F2">, 11</xref><xref ref-type="fig" rid="F3">, 13</xref><xref ref-type="fig" rid="F3">, 15</xref><xref ref-type="fig" rid="F4">, 16</xref><xref ref-type="fig" rid="F4">, 18</xref><xref ref-type="fig" rid="F5">, 21</xref><xref ref-type="fig" rid="F5">, 23</xref><!--PageBreak--><!--PageBreak--><!--PageBreak--><!--PageBreak--></tp:nomenclature><tp:treatment-sec sec-type="Material examined"><title>Material examined.</title><p>Holotype female puparium, in a separate microvial on same pin as host. Original label: “CHILE: Cautin Prov. / Cunco, II-1998, / Perez de Arce”. 1 FP, host: <italic><tp:taxon-name><tp:taxon-name-part taxon-name-part-type="genus">Acamptopoeum</tp:taxon-name-part> <tp:taxon-name-part taxon-name-part-type="species">submetallicum</tp:taxon-name-part></tp:taxon-name></italic> (Spinola, 1851), ♀, JS Ascher det., AMNH coll. (code: AMNH_BEE 00037984).</p><p>Paratypes: ARGentina: Córdoba prov.: Parral, Fundo Malcho, xi.1956, 1FP, host: <italic><tp:taxon-name><tp:taxon-name-part taxon-name-part-type="genus">Acamptopoeum</tp:taxon-name-part> <tp:taxon-name-part taxon-name-part-type="species">submetallicum</tp:taxon-name-part></tp:taxon-name></italic> ♂, LE Peña leg., KUNHM coll. (SEMC1006814). Chile: same as holotype, &gt;500 L1; Limarí prov., 19 km ENE Samo Alto, 10.xi.1992, 1FP, host: <italic><tp:taxon-name><tp:taxon-name-part taxon-name-part-type="genus">Acamptopoeum</tp:taxon-name-part> <tp:taxon-name-part taxon-name-part-type="species">submetallicum</tp:taxon-name-part></tp:taxon-name></italic> ♀, JG Rozen, Sharkov and Snyder leg., AMNH coll. (AMNH_BEE 00037983); Cautin prov.: Cunco, ii.1998, 1 FP, host: <italic><tp:taxon-name><tp:taxon-name-part taxon-name-part-type="genus">Acamptopoeum</tp:taxon-name-part> <tp:taxon-name-part taxon-name-part-type="species">submetallicum</tp:taxon-name-part></tp:taxon-name></italic> ♀, Perez de Arce leg., AMNH coll. (AMNH_BEE 00037985); Bio Bío prov.: Antuco, nr. Hydroeléctrica, <named-content xmlns:xlink="http://www.w3.org/1999/xlink" content-type="dwc:verbatimCoordinates" xlink:type="simple">37°23'49"S, 71°27'21"W</named-content>, 14.xii.2004, 1 FP, host: <italic><tp:taxon-name><tp:taxon-name-part taxon-name-part-type="genus">Acamptopoeum</tp:taxon-name-part> <tp:taxon-name-part taxon-name-part-type="species">submetallicum</tp:taxon-name-part></tp:taxon-name></italic> ♂, JS Ascher leg., AMNH coll. (AMNH_BEE 00037986), ditto, 2 FPP, host: <italic><tp:taxon-name><tp:taxon-name-part taxon-name-part-type="genus">Acamptopoeum</tp:taxon-name-part> <tp:taxon-name-part taxon-name-part-type="species">submetallicum</tp:taxon-name-part></tp:taxon-name></italic> ♀, JS Ascher leg., AMNH coll. (AMNH_BEE 00037391); Dichato, 20.xii.1953, 1 FP, &gt;500 L1, host: <italic><tp:taxon-name><tp:taxon-name-part taxon-name-part-type="genus">Acamptopoeum</tp:taxon-name-part> <tp:taxon-name-part taxon-name-part-type="species">submetallicum</tp:taxon-name-part></tp:taxon-name></italic> ♀, LE Peña leg., KUNHM coll. (SEMC1006914); Coquimbo prov.: Las Breas, 23.–24.x.1989, 1 FP, host: <italic><tp:taxon-name><tp:taxon-name-part taxon-name-part-type="genus">Acamptopoeum</tp:taxon-name-part> <tp:taxon-name-part taxon-name-part-type="species">submetallicum</tp:taxon-name-part></tp:taxon-name></italic> ♀, JG Rozen leg., AMNH coll. (AMNH_BEE 00037393); Santiago prov.: El Manzano, Valle Rio, Maipo, 1000-1500 m, i.1984, 1 FP, host: <italic><tp:taxon-name><tp:taxon-name-part taxon-name-part-type="genus">Acamptopoeum</tp:taxon-name-part> <tp:taxon-name-part taxon-name-part-type="species">submetallicum</tp:taxon-name-part></tp:taxon-name></italic> ♀, LE Peña leg., AMNH coll. (AMNH_BEE 00037394), El Manzano, Quebrada, 900-1500 m, 5.-6.ii.1983, 2 FPP, host: <italic><tp:taxon-name><tp:taxon-name-part taxon-name-part-type="genus">Acamptopoeum</tp:taxon-name-part> <tp:taxon-name-part taxon-name-part-type="species">submetallicum</tp:taxon-name-part></tp:taxon-name></italic> ♀, LE Peña leg., AMNH coll. (AMNH_BEE 00037395); Valdivia prov.: Valdivia, 9.ii.1953, 1 FP, host: <italic><tp:taxon-name><tp:taxon-name-part taxon-name-part-type="genus">Acamptopoeum</tp:taxon-name-part> <tp:taxon-name-part taxon-name-part-type="species">submetallicum</tp:taxon-name-part></tp:taxon-name></italic> ♀, collector not indicated, KUNHM coll. (SEMC1006957); Valparaíso prov.: Viňa del Mar, La Quinta Vergara, 18.xii.2004, 1 FP, host: <italic><tp:taxon-name><tp:taxon-name-part taxon-name-part-type="genus">Acamptopoeum</tp:taxon-name-part> <tp:taxon-name-part taxon-name-part-type="species">submetallicum</tp:taxon-name-part></tp:taxon-name></italic> ♀, JS Ascher leg., AMNH coll. (AMNH_BEE 00037397). Other material examined: Coquimbo prov.: Las Breas, 23.–24.x.1989, 1 EMP, host: <italic><tp:taxon-name><tp:taxon-name-part taxon-name-part-type="genus">Acamptopoeum</tp:taxon-name-part> <tp:taxon-name-part taxon-name-part-type="species">submetallicum</tp:taxon-name-part></tp:taxon-name></italic> ♂, JG Rozen leg., AMNH coll. (AMNH_BEE 00037392); Araucanía prov.: Malleco, Victoria, xii.1985, 1 EMP, host: <italic><tp:taxon-name><tp:taxon-name-part taxon-name-part-type="genus">Acamptopoeum</tp:taxon-name-part> <tp:taxon-name-part taxon-name-part-type="species">submetallicum</tp:taxon-name-part></tp:taxon-name></italic> ♀, LE Peña leg., AMNH coll. (AMNH_BEE 00037396). All hosts identified by JS Ascher.</p><!--PageBreak--></tp:treatment-sec><tp:treatment-sec sec-type="Diagnosis"><title>Diagnosis.</title><p><bold>Female puparium.</bold> This species possess relatively and also absolutely the widest head among all species of the genus. Spiracular corners are sharply triangular and distinctly prominent, but not large. Prothorax is more pigmented dorsally than other parts of thorax, like in <italic><tp:taxon-name><tp:taxon-name-part taxon-name-part-type="genus">Rozenia</tp:taxon-name-part> <tp:taxon-name-part taxon-name-part-type="species">peruana</tp:taxon-name-part></tp:taxon-name></italic> sp. n., but anterior and posterior margins are paralel, arcuate, producing forward on sides only slightly. Position of spiracula seems to be characteristic for this species. They are turned more dorsally than in other species, however this character is very variable and may be inconsistent. Pigmentation like in <italic><tp:taxon-name><tp:taxon-name-part taxon-name-part-type="genus">Rozenia</tp:taxon-name-part> <tp:taxon-name-part taxon-name-part-type="species">peruana</tp:taxon-name-part></tp:taxon-name></italic> sp. n.</p><p><bold>First instar.</bold> Shape of body is more rounded than in <italic><tp:taxon-name><tp:taxon-name-part taxon-name-part-type="genus">Rozenia</tp:taxon-name-part> <tp:taxon-name-part taxon-name-part-type="species">calliopsidis</tp:taxon-name-part></tp:taxon-name></italic> sp. n., width of segments decreases from metathorax more strongly. Ratio of body length and width is on average 2.0. Ratio of body length and length of caudal setae is approx. 0.60–0.65. Caudal setae are relatively longest among all species.</p><p>Head dorsally with six pairs of setae compared to seven and usually longer in <italic><tp:taxon-name><tp:taxon-name-part taxon-name-part-type="genus">Rozenia</tp:taxon-name-part> <tp:taxon-name-part taxon-name-part-type="species">calliopsidis</tp:taxon-name-part></tp:taxon-name></italic> sp. n.; labrum is narrow at the middle contrary to <italic><tp:taxon-name><tp:taxon-name-part taxon-name-part-type="genus">Rozenia</tp:taxon-name-part> <tp:taxon-name-part taxon-name-part-type="species">calliopsidis</tp:taxon-name-part></tp:taxon-name></italic> sp. n.; labium is projecting more laterally than in <italic><tp:taxon-name><tp:taxon-name-part taxon-name-part-type="genus">Rozenia</tp:taxon-name-part> <tp:taxon-name-part taxon-name-part-type="species">calliopsidis</tp:taxon-name-part></tp:taxon-name></italic> sp. n.</p><!--PageBreak--><p>Each segment of thorax bears four pairs of setae dorsally and laterally, forming submedian, interstitial, supralateral and lateral rows of setae. Sternal figs are broad and smooth on surface, specific are also smooth posterior margins. Precoxal pleural membrane is smooth without any projections except of one or two cuticular outgrowths on prothoracic precoxal pleural membrane. Coxal teeth are always bifid in two tips in contrast to <italic><tp:taxon-name><tp:taxon-name-part taxon-name-part-type="genus">Rozenia</tp:taxon-name-part> <tp:taxon-name-part taxon-name-part-type="species">calliopsidis</tp:taxon-name-part></tp:taxon-name></italic> sp. n. with as many as five tips; coxal bristle is always divided into two tips and bifurcation in middle leg and hind leg is not so extensive, there are no cuticular outgrowth by coxal bristle contrary to <italic><tp:taxon-name><tp:taxon-name-part taxon-name-part-type="genus">Rozenia</tp:taxon-name-part> <tp:taxon-name-part taxon-name-part-type="species">calliopsidis</tp:taxon-name-part></tp:taxon-name></italic> sp. n., also there are not so many cuticular outgrowths on coxa and femur like in <italic><tp:taxon-name><tp:taxon-name-part taxon-name-part-type="genus">Rozenia</tp:taxon-name-part> <tp:taxon-name-part taxon-name-part-type="species">calliopsidis</tp:taxon-name-part></tp:taxon-name></italic> sp. n.</p><p>All four pairs of rows of setae continues dorsally on abdomen, submedian row up to tergite XIII, interstitial row is on tergite II or in some specimens also on tergite I, supralateral row is variable and reach up to tergite III, IV or V, and lateral row up to tergite IX. Spinulae on posterial margins of abdominal tergites only beyond lateral row and not visible in dorsal view.</p></tp:treatment-sec><tp:treatment-sec sec-type="Description"><title>Description.</title><p><bold>Female.</bold> Canalis prolifer on abdominal segment I–IV. Tuba prolifera on segment IV positioned in posterior half of segment.</p><p><bold>Female puparium.</bold> Cephalothorax slightly wider than long, approx. 0.8 mm long and approx. 0.9–1.0 mm wide between spiracular corners. Head wide, approx. 0.7 mm; mandible projecting from head contour, intermandibular distance 0.17–0.21 mm, approx. two mandibular diameters apart, but variable among different individuals; labral apex between mandibles straight; oral ridge well developed; epipharinx weakly divided from labral area, short; maxilla not developed, but maxillary area with weak transverse elevation; brood opening wide, nearly from side to side, arcuate; head corners narrow, directed posterolaterally; posterolateral margin of head corner with distinct apodeme; cephalic ridge weak. Thorax without intersegmental ridges; pro-, meso- and metathorax largely fused ventrally, segments seem to be subequal in length, prothorax dorsally slightly shorter than half length of fused meso- and metathorax; meso- and metathorax laterally with remnants of stigma, mesothoracic spiraculum very small and hardly visible; metathoracic ridge ill-defined, but distinct, touching cintum and going up spiracle. Spiracular corners prominent, well developed; spiracula positioned anterior to spiracular corners, turned dorsally; basal band distinct but weak, arcuate, projecting forward. All cephalothorax pale, head and prothorax dorsally and head, prothorax and mesothorax light pigmented ventrally; spiracular area and basal band only slightly darker; rest of cephalothorax pale and translucent.</p><p><bold>First instar.</bold> Total length approx. 0.154–0.175 mm (n=3) without caudal setae; length of caudal setae up to 0.289 mm (on an average 0.276 mm); ratio of body length and length of caudal setae approx. 0.60–0.65. Ratio of body length and width approx. 1.9–2.3.</p><p>Head: Head dorsally with six pairs of setae; ventrally strongly reduced; with setae on maxillae; distinctive mandibles and labrum overlapping outline of body; labrum emarginated; labiomaxillary area occupying majority of ventral part of head, rounded, posterior margin straight.</p><!--PageBreak--><p>Thorax: Each segment of thorax bears four pairs of setae dorsally and laterally close to posterior margin forming submedian, interstitial, supralateral, and lateral rows of setae (Figure <xref ref-type="fig" rid="F5">21</xref>). Posterior margins of thoracic tergites smooth. Coxae broad and ovate; on each coxa three coxal teeth and one coxal bristle at anterior part of coxa, all bifid at tips; three or four cuticular outgrowths laterally from coxal teeth and one very short seta above cuticular outgrowths and one on posterior margin of coxa. Each trochanterofemur with femoral spur bifid at tip; two or three cuticular outgrowths and one short seta anteriorly and posteriorly on femur. Each tibia with five tibial spurs and little projections at distal end of tibiae. Tarsi of fore and middle legs enlarged and elongated, tarsi of hind legs rod-like and elongated. Sternal figs broad and smooth on surface and on posterior margins. Precoxal pleural membrane smooth without any projections except of one or two cuticular outgrowths on prothoracic precoxal pleural membrane.</p><p>Abdomen: Abdomen with rows of setae dorsally and laterally similar to those present on thorax; submedian row from abdominal tergite I to tergite VIII; interstitial row on tergite II or in some specimens also on tergite I; supralateral row variable up to tergite III, IV or V; lateral row up to tergite IX (Figure <xref ref-type="fig" rid="F5">23</xref>). Abdominal segment X extremely shortened and fused to segment IX; segment XI split in two parts and restricted only on ventral base of caudal setae; segment XI with particularly long caudal seta and short lateral caudal seta. Posterior margin of abdominal tergites smooth except for lateral part with a few spinulae (up to three) more laterally than lateral row of setae; posterior margin of sternites with spinulae, segment IX with only two longer spinulae, which extend body outline; no spinulae immersed.</p><!--PageBreak--></tp:treatment-sec><tp:treatment-sec sec-type="Etymology"><title>Etymology.</title><p>Name of this species refers to characteristic flat head and general flat appearance of all <italic><tp:taxon-name><tp:taxon-name-part taxon-name-part-type="genus">Rozenia</tp:taxon-name-part></tp:taxon-name></italic> gen. n. species, when found between tergites of host bees.</p></tp:treatment-sec><tp:treatment-sec sec-type="Distribution"><title>Distribution.</title><p>Argentina and Chile.</p></tp:treatment-sec><tp:treatment-sec sec-type="Published hosts assigned to R. platicephala sp. n."><title>Published hosts assigned to <italic><tp:taxon-name><tp:taxon-name-part taxon-name-part-type="genus">Rozenia</tp:taxon-name-part> <tp:taxon-name-part taxon-name-part-type="species">platicephala</tp:taxon-name-part></tp:taxon-name></italic> sp. n.</title><p><italic><tp:taxon-name><tp:taxon-name-part taxon-name-part-type="genus">Acamptopoeum</tp:taxon-name-part> <tp:taxon-name-part taxon-name-part-type="species">submetallicum</tp:taxon-name-part></tp:taxon-name></italic>: <xref ref-type="bibr" rid="B13">Schwarz (1931</xref>: 78-79), record from Chile (as <italic><tp:taxon-name><tp:taxon-name-part taxon-name-part-type="genus">Liopoeum</tp:taxon-name-part> <tp:taxon-name-part taxon-name-part-type="species">submetallicum</tp:taxon-name-part></tp:taxon-name></italic> (Spinola)), also reported by <xref ref-type="bibr" rid="B3">Hofeneder and Fulmek (1943</xref>: 35), but with no original data.</p></tp:treatment-sec><tp:treatment-sec sec-type="Note:"><title>Note</title><p>To <italic><tp:taxon-name><tp:taxon-name-part taxon-name-part-type="genus">Rozenia</tp:taxon-name-part> <tp:taxon-name-part taxon-name-part-type="species">platicephala</tp:taxon-name-part></tp:taxon-name></italic> sp. n. could be assigned findings of <tp:taxon-name><tp:taxon-name-part taxon-name-part-type="order">Strepsiptera</tp:taxon-name-part></tp:taxon-name> in the host bee <italic><tp:taxon-name><tp:taxon-name-part taxon-name-part-type="genus">Acamptopoeum</tp:taxon-name-part> <tp:taxon-name-part taxon-name-part-type="species">argentinum</tp:taxon-name-part></tp:taxon-name></italic> (Friese, 1906): <xref ref-type="bibr" rid="B3">Hofeneder and Fulmek (1943</xref>: 42), record from Argentina (as <italic><tp:taxon-name><tp:taxon-name-part taxon-name-part-type="genus">Perdita</tp:taxon-name-part> <tp:taxon-name-part taxon-name-part-type="species">argentina</tp:taxon-name-part></tp:taxon-name></italic> Friese), repeated by <xref ref-type="bibr" rid="B1">Hofeneder (1949</xref>: 122) and later by <xref ref-type="bibr" rid="B2">Hofeneder (1952</xref>: 489) (as <tp:taxon-name><tp:taxon-name-part taxon-name-part-type="genus">Calliopsis</tp:taxon-name-part> (<tp:taxon-name-part taxon-name-part-type="subgenus">Parafriesea</tp:taxon-name-part>) <tp:taxon-name-part taxon-name-part-type="species">argentina</tp:taxon-name-part></tp:taxon-name> (Friese)). The record is impossible to verify as reliable pending a review of the material. The information about material deposition is not known to us.</p></tp:treatment-sec><tp:treatment-sec><!--Section generated to contain objects referenced in tp:taxon-treatment.--><fig id="F1" position="float" orientation="portrait"><label>Figures 1–2.</label><caption><p>Female puparium, cephalothorax, with canalis prolifer of female, ventral view. <bold>1</bold> <italic><tp:taxon-name><tp:taxon-name-part taxon-name-part-type="genus">Rozenia</tp:taxon-name-part> <tp:taxon-name-part taxon-name-part-type="species">calliopsidis</tp:taxon-name-part></tp:taxon-name></italic> sp. n. <bold>2</bold> <italic><tp:taxon-name><tp:taxon-name-part taxon-name-part-type="genus">Rozenia</tp:taxon-name-part> <tp:taxon-name-part taxon-name-part-type="species">platicephala</tp:taxon-name-part></tp:taxon-name></italic> sp. n.</p></caption><graphic xmlns:xlink="http://www.w3.org/1999/xlink" xlink:href="zookeys-442-031-g001.jpg" position="float" orientation="portrait" xlink:type="simple" id="oo_32047.jpg"/></fig><fig id="F2" position="float" orientation="portrait"><label>Figures 3–11.</label><caption><p>Female puparium, cephalothorax. <bold>3, 6, 9</bold> <italic><tp:taxon-name><tp:taxon-name-part taxon-name-part-type="genus">Rozenia</tp:taxon-name-part> <tp:taxon-name-part taxon-name-part-type="species">calliopsidis</tp:taxon-name-part></tp:taxon-name></italic> sp. n., ventral and dorsal view <bold>4, 7, 10</bold> <italic><tp:taxon-name><tp:taxon-name-part taxon-name-part-type="genus">Rozenia</tp:taxon-name-part> <tp:taxon-name-part taxon-name-part-type="species">peruana</tp:taxon-name-part></tp:taxon-name></italic> sp. n., ventral and dorsal view <bold>5, 8, 11</bold> <italic><tp:taxon-name><tp:taxon-name-part taxon-name-part-type="genus">Rozenia</tp:taxon-name-part> <tp:taxon-name-part taxon-name-part-type="species">platicephala</tp:taxon-name-part></tp:taxon-name></italic> sp. n., ventral and dorsal view.</p></caption><graphic xmlns:xlink="http://www.w3.org/1999/xlink" xlink:href="zookeys-442-031-g002.jpg" position="float" orientation="portrait" xlink:type="simple" id="oo_32048.jpg"/></fig><fig id="F3" position="float" orientation="portrait"><label>Figures 12–15.</label><caption><p>First instars, dorsal and ventral view. <bold>12, 14</bold> <italic><tp:taxon-name><tp:taxon-name-part taxon-name-part-type="genus">Rozenia</tp:taxon-name-part> <tp:taxon-name-part taxon-name-part-type="species">calliopsidis</tp:taxon-name-part></tp:taxon-name></italic> sp. n. <bold>13, 15</bold> <italic><tp:taxon-name><tp:taxon-name-part taxon-name-part-type="genus">Rozenia</tp:taxon-name-part> <tp:taxon-name-part taxon-name-part-type="species">platicephala</tp:taxon-name-part></tp:taxon-name></italic> sp. n.</p></caption><graphic xmlns:xlink="http://www.w3.org/1999/xlink" xlink:href="zookeys-442-031-g003.jpg" position="float" orientation="portrait" xlink:type="simple" id="oo_32049.jpg"/></fig><fig id="F4" position="float" orientation="portrait"><label>Figures 16–19.</label><caption><p>First instars, ventral view to head and dorsal view of total body. <bold>16, 18</bold> <italic><tp:taxon-name><tp:taxon-name-part taxon-name-part-type="genus">Rozenia</tp:taxon-name-part> <tp:taxon-name-part taxon-name-part-type="species">platicephala</tp:taxon-name-part></tp:taxon-name></italic> sp. n. <bold>17, 19</bold> <italic><tp:taxon-name><tp:taxon-name-part taxon-name-part-type="genus">Rozenia</tp:taxon-name-part> <tp:taxon-name-part taxon-name-part-type="species">calliopsidis</tp:taxon-name-part></tp:taxon-name></italic> sp. n.</p></caption><graphic xmlns:xlink="http://www.w3.org/1999/xlink" xlink:href="zookeys-442-031-g004.jpg" position="float" orientation="portrait" xlink:type="simple" id="oo_32050.jpg"/></fig><fig id="F5" position="float" orientation="portrait"><label>Figures 20–23.</label><caption><p>Diagram of first instar chaetotaxy. <bold>20, 22</bold> <italic><tp:taxon-name><tp:taxon-name-part taxon-name-part-type="genus">Rozenia</tp:taxon-name-part> <tp:taxon-name-part taxon-name-part-type="species">calliopsidis</tp:taxon-name-part></tp:taxon-name></italic> sp. n., thoracic and abdominal tergites; <bold>21, 23</bold> <italic><tp:taxon-name><tp:taxon-name-part taxon-name-part-type="genus">Rozenia</tp:taxon-name-part> <tp:taxon-name-part taxon-name-part-type="species">platicephala</tp:taxon-name-part></tp:taxon-name></italic> sp. n., thoracic and abdominal tergites; a-submedian row of setae, b-interstitial row of setae, c-supralateral row of setae, d-lateral row of setae; point-stable presence of seta; circle-seta with unstable presence; large point-caudal seta.</p></caption><graphic xmlns:xlink="http://www.w3.org/1999/xlink" xlink:href="zookeys-442-031-g005.jpg" position="float" orientation="portrait" xlink:type="simple" id="oo_32051.jpg"/></fig></tp:treatment-sec><ref-list><ref id="B13"><mixed-citation xmlns:xlink="http://www.w3.org/1999/xlink" xlink:type="simple"><person-group><name name-style="western"><surname>Schwarz</surname><given-names>HF</given-names></name></person-group> (<year>1931</year>) <article-title>A case of stylopization in a panurgid bee, <italic><tp:taxon-name><tp:taxon-name-part taxon-name-part-type="genus">Liopoeum</tp:taxon-name-part> <tp:taxon-name-part taxon-name-part-type="species">submetallicum</tp:taxon-name-part></tp:taxon-name></italic> (Spinola).</article-title><source>Journal of the New York Entomological Society</source><volume>39</volume>: <fpage>77</fpage>–<lpage>79</lpage>.</mixed-citation></ref><ref id="B3"><mixed-citation xmlns:xlink="http://www.w3.org/1999/xlink" xlink:type="simple"><person-group><name name-style="western"><surname>Hofeneder</surname><given-names>K</given-names></name><name name-style="western"><surname>Fulmek</surname><given-names>L</given-names></name></person-group> (<year>1943</year>) <article-title>Verzeichnis der Strepsipteren und ihrer Wirte.</article-title><source>Arbeiten überphysiologische und angewandte Entomologie aus Berlin-Dahlem</source><volume>10</volume>(<issue>1</issue>): <fpage>32</fpage>–<lpage>58</lpage>.</mixed-citation></ref><ref id="B1"><mixed-citation xmlns:xlink="http://www.w3.org/1999/xlink" xlink:type="simple"><person-group><name name-style="western"><surname>Hofeneder</surname><given-names>K</given-names></name></person-group> (<year>1949</year>) <article-title>Über einige Strepsipteren.</article-title><source>Brotéria</source><volume>18</volume>: <fpage>109</fpage>–<lpage>122</lpage>.</mixed-citation></ref><ref id="B2"><mixed-citation xmlns:xlink="http://www.w3.org/1999/xlink" xlink:type="simple"><person-group><name name-style="western"><surname>Hofeneder</surname><given-names>K</given-names></name></person-group> (<year>1952</year>) <article-title>Verzeichnis der Strepsipteren und ihrer Wirte.</article-title><source>Beiträge zur Entomologie</source><volume>2</volume>(<issue>4/5</issue>): <fpage>473</fpage>–<lpage>521</lpage>.</mixed-citation></ref></ref-list></tp:taxon-treatment>
